# Supplementary material for: Phytochemical Extracts of Dittrichia viscosa (L.) Greuter from Agroecological Systems: Seed Antigerminative Properties and Effectiveness in Counteracting Alternaria Leaf Spot Disease on Baby-Leaf Spinach
Source: Biology (Basel). 2023 May 30;12(6):790. doi: 10.3390/biology12060790 (PMC10295540; doi:10.3390/biology12060790)
Supplement: Supplementary file 1 [file biology-12-00790-s001.zip]

Archive with 1 entries (1 files):
- biology-2394872-supplementary.docx
